# Supplementary material for: Peripartum Investigation of Red Blood Cell Properties in Women Diagnosed with Early-Onset Preeclampsia
Source: Cells. 2021 Oct 10;10(10):2714. doi: 10.3390/cells10102714 (PMC8534376; doi:10.3390/cells10102714)
Supplement: Supplementary file 1 [file cells-10-02714-s001.zip]

Archive with 1 entries (1 files):
- cells-1363614-supplementary.pdf
